# Supplementary material for: Cancer Therapy-Related Cardiac Dysfunction: Pooled Incidence of Subclinical and Clinical Presentations Using Multimodal Multi-Parametric Imaging—A Systematic Review and Meta Analysis
Source: J Clin Med. 2026 Jun 11;15(12):4520. doi: 10.3390/jcm15124520 (PMC13301166; doi:10.3390/jcm15124520)
Supplement: Supplementary file 1 [file jcm-15-04520-s001.zip]

Archive with 2 entries (2 files):
- jcm-4304318-supplementary.pdf
- PRISMA_2020_checklist.pdf
